# Supplementary material for: Characterization of Five Novel Mitoviruses in the White Pine Blister Rust Fungus Cronartium ribicola
Source: PLoS One. 2016 May 19;11(5):e0154267. doi: 10.1371/journal.pone.0154267 (PMC4873031; doi:10.1371/journal.pone.0154267)
Supplement: S1 Table — (XLSX) [file pone.0154267.s002.xlsx]

## Sheet: Sheet1
	Supporting Information S1 Table. Summary of information for fungi known to host mycoviruses.
	PHYLUM	FUNGUS - CURRENT NAME	COMMON SYNONYM	DISEASE common name or HOST ASSOCIATION	REF.
	Ascomycota	Botrytis cinerea Pers.	-	Grey Mould	6
		Cryphonectria parasitica (Murrill) M.E. Barr	Endothia parastica	Chestnut Blight	5
		Fusarium spp.	-	Fusarium wilt, root rot, etc.	8, 9
		Gremmeniella abietina (Lagerb.) M. Morelet	Scleroderris abietina	Scleroderris Canker	10
		Hymenoscyphus fraxineus (T. Kowalski) Baral, Queloz & Hosoya	Chalara fraxinea	Ash Dieback	11
		Ophiostoma novo-ulmi Brasier	-	Dutch Elm Disease	12, 13, 14
		Rhizopogon aestivus (Wulfen) Fr.	Tuber aestivum	Ectomycorrhizal, mostly with Pineaceae hosts	17, 18
		Sclerotinia homoeocarpa F.T. Benn.	-	Dollar Spot	15
		Sclerotinia sclerotiorum (Lib.) de Bary	-	White Rot, Cottony Rot, etc.	16
		Thielaviopsis basicola (Berk. & Broome) Ferraris	Chalara elegans	Black Root Rot	7
		Tuber excavatum Vittad.	-	Truffle, ectomycorrhizal with several genera of trees	17, 18
	Basidiomycota	Ceratobasidium cornigerum (Bourdot) D.P. Rogers	Rhizoctonia cerealis	Pathogenic on several plant species; endomycorrhizal on orchids	22
		Clitocybe odora (Bull.) P. Kumm	-	Aniseed toadstool; edible associate of deciduous & coniferous trees	19
		Helicobasidium longisporum Wakef.	Helicobasidium mompa	Violet Root Rot	20
		Heterobasidion annosum (Fr.) Bref.	-	Annosus Root Rot	21
		Thanatephorus cucumeris (A.B. Frank) Donk	Rhizoctonia solani	Seed Decay & Pre-& Post-Emergence Damping Off	4
	Glomeromycota	Rhizophagus clarus (T.H. Nicolson & N.C. Schenck) C. Walker & A. Schüßler	-	Arbuscular mycorrhizal (AM) with broad range of terrestrial plants	3
