# Supplementary material for: Characterization of Five Novel Mitoviruses in the White Pine Blister Rust Fungus Cronartium ribicola
Source: PLoS One. 2016 May 19;11(5):e0154267. doi: 10.1371/journal.pone.0154267 (PMC4873031; doi:10.1371/journal.pone.0154267)
Supplement: S2 Table — (XLSX) [file pone.0154267.s003.xlsx]

## Sheet: Sheet1
		Supporting Information S2 Table. Primers used for investigation of Cronartium ribicola mitoviruses
		Primer ID	Primer-seq (5 '> 3')	Usage
		CrMV1-F01	TGG ATG TGT GGT CAT CCC CT	Cloning of internal fragment
		CrMV1-R02	CCA TGA TAG TTG CTG ATT CCG	Cloning of internal fragment
		CrMV1-R01	TCT AGG AAA TCC GTC CTT ATG	5'-RACE for cDNA synthesis
		CrMV1-R11	GTC CTT ATG GAG AGG TAC ATC	5'-RACE for PCR
		CrMV1-F02	CAA CAG TAC ATT GGG CAG GAT	3'-RACE for cDNA synthesis
		CrMV1-F21	ACT TGT GAT CTG AAT ACA GTT CT	3'-RACE for PCR
		CrMV1-For	CGG ACC GCG GAA CCA	qRT-PCR to test viral abundance
		CrMV1-Rev	GGG AGA TTG ATT AGA ACG GAT CA	qRT-PCR to test viral abundance
		CrMV2-F01	ATG AAT GTG GTG GAA ACA GTC	Cloning of internal fragment
		CrMV2-R02	AGC TTC TCC TAG GTG TGT AGC	Cloning of internal fragment
		CrMV2-R01	GTA CCG AGT ACA ATG AAG ACG	5'-RACE for cDNA synthesis
		CrMV2-R11	C CTT TAT ACC CTT AGT ACG TAC	5'-RACE for PCR
		CrMV2-F02	ATC CAG GGT CTG GTT GAC CA	3'-RACE for cDNA synthesis
		CrMV2-F21	CAT ATG CTC TCC AAA ATG GC	3'-RACE for PCR
		CrMV2-For	CGG TAC CAG ACT GGG CTA CAC	qRT-PCR to test viral abundance
		CrMV2-Rev	GGG ATC CCC TTC AGT TTT GAA	qRT-PCR to test viral abundance
		CrMV3-F01	GGA GAT TCT AAA CCT AAG GTC	Cloning of internal fragment
		CrMV3-R02	CTT AGG GTC TGG CTC ATC TTG	Cloning of internal fragment
		CrMV3-R01	GAT TCC TAT TCC TTT GGG ATC	5'-RACE for cDNA synthesis
		CrMV3-R11	TCT GGG GCA ACC ATT AGG AT	5'-RACE for PCR
		CrMV3-F02	CCT CAA GAG CAT GAA ATG ACT	3'-RACE for cDNA synthesis
		CrMV3-F21	CTA CCT CAT TGT GAC GTC CT	3'-RACE for PCR
		CrMV3-For	GGA TTG CAT CAA CAT GCT TAC TG	qRT-PCR to test viral abundance
		CrMV3-Rev	CGC AGA TAC TTC GTT TTG AGA TAG TC	qRT-PCR to test viral abundance
		CrMV4-F01	A AGT GGT CTA CCA GTA ATG GT	Cloning of internal fragment
		CrMV4-R02	AA CTC CTG AGC GTA GCG ACG	Cloning of internal fragment
		CrMV4-R01	AAT CAG TGC TCT ACC TCT TGC	5'-RACE for cDNA synthesis
		CrMV4-R11	TGC TGT GTC GAT AAA CTT ACC	5'-RACE for PCR
		CrMV4-F02	CGC AGC CTT TCA GGA GCT TC	3'-RACE for cDNA synthesis
		CrMV4-F21	TC TCT TAT GCA GAT CTT CCT CA	3'-RACE for PCR
		CrMV4-For	GCA GCC TTT CAG GAG CTT CTT	qRT-PCR to test viral abundance
		CrMV4-Rev	GCG TAG CGA CGG ATA ATT TTC T	qRT-PCR to test viral abundance
		CrMV5-F01	CTT GGA CCA CAA GTA CGA ATT C	Cloning of internal fragment
		CrMV5-R02	CTC TTC TCA TCT CGC CGA CTG	Cloning of internal fragment
		CrMV5-R01	TCG GAT CGA CTT GTT GAT CTG	5'-RACE for cDNA synthesis
		CrMV5-R11	AGC TTG TTT GAT ACC TAC CTG	5'-RACE for PCR
		CrMV5-F02	CAG GTG GAG GTT CTA AGG AG	3'-RACE for cDNA synthesis
		CrMV5-F21	GGT TCT AAG GAG GCT CAA CA	3'-RACE for PCR
		CrMV5-For	TGC TCG AGT TTT CGC TCT GA	qRT-PCR to test viral abundance
		CrMV5-Rev	AGC CTT TGG TGA AGC GGT TA	qRT-PCR to test viral abundance
		Cri-α-tub-For	AAG AAG CCT TGG AGA CCA GAG	Internal contro for qRT-PCR
		Cri-α-tub-Rev	TCG GAG ACT GGA AGT GGT AAA T	Internal contro for qRT-PCR
