# Supplementary material for: Characterization of Five Novel Mitoviruses in the White Pine Blister Rust Fungus Cronartium ribicola
Source: PLoS One. 2016 May 19;11(5):e0154267. doi: 10.1371/journal.pone.0154267 (PMC4873031; doi:10.1371/journal.pone.0154267)
Supplement: S3 Table — (XLSX) [file pone.0154267.s004.xlsx]

## Sheet: Sheet1
		Supporting Information S3 Table. RNA-seq read count and relative coverage of Cronartium ribicola mitoviruses by mapping reads to reference
		Fungal isolate		CrMV1	CrMV2	CrMV3	CrMV4	CrMV5
		BC-a20	Mapped reads	58	130	14	104	6
			Relative coverage (*)	0.506033	3.92609	0.0672799	2.10562	0.0131129
		BC-a6	Mapped reads	50	70	0	46	28
			Relative coverage	0.666586	1.30095	0	0.291928	0.246047
		BC-a28	Mapped reads	84	167	34	50	20
			Relative coverage	1.83523	5.92575	0.573228	1.5191	0.207206
		BC-u48	Mapped reads	88	58	36	123	57
			Relative coverage	2.63045	1.82138	0.865028	4.18516	1.61574
		BC-u3	Mapped reads	94	31	13	144	34
			Relative coverage	3.19563	0.877333	0.452205	5.8009	0.699658
		BC-u2a	Mapped reads	275	198	153	466	202
			Relative coverage	10.0807	7.90011	5.68563	18.1646	7.61056
		OR-sus3	Mapped reads	2096	1849	326	392	294
			Relative coverage	77.4509	75.2549	13.0034	15.2873	11.1329
		OR-sus1	Mapped reads	6764	5042	937	913	940
			Relative coverage	249.918	204.646	37.0174	37.0151	35.9304
		OR-sus2	Mapped reads	10963	10502	1784	1576	1353
			Relative coverage	405.069	427.561	71.1452	63.7778	51.7125
		Note: (*) Average coverage was measured by read mapping using CLC Genomics Work Bench v.5.5. Relative coverage was calculated as (average coverage) X (length of consensus sequence / length of individual viral genome).
